# Supplementary material for: Global Environmental Geochemistry and Molecular Speciation of Heavy Metals in Soils and Groundwater from Abandoned Smelting Sites: Analysis of the Contamination Dynamics and Remediation Alternatives in Karst Settings
Source: Toxics. 2025 Jul 21;13(7):608. doi: 10.3390/toxics13070608 (PMC12300227; doi:10.3390/toxics13070608)
Supplement: Supplementary file 1 [file toxics-13-00608-s001.zip]

Archive with 1 entries (1 files):
- toxics-3723256-supplementary.pdf
